# Supplementary material for: Mechanistic Investigation of the Pyrolysis Temperature of Reed Wood Vinegar for Maximising the Antibacterial Activity of Escherichia coli and Its Inhibitory Activity
Source: Biology (Basel). 2024 Nov 8;13(11):912. doi: 10.3390/biology13110912 (PMC11592125; doi:10.3390/biology13110912)
Supplement: Supplementary file 1 [file biology-13-00912-s001.zip]

Archive with 4 entries (4 files):
- S1. List of abbreviations.pdf
- S2. The Wood vinegar preparation method.pdf
- Supplementary Figure.pdf
- Supplementary Table.pdf
